# Supplementary material for: Pharmacological Thromboprophylaxis in People with Hemophilia Experiencing Orthopedic Surgery: What Does the Literature Say in 2023?
Source: J Clin Med. 2023 Aug 26;12(17):5574. doi: 10.3390/jcm12175574 (PMC10488906; doi:10.3390/jcm12175574)
Supplement: Supplementary file 1 [file jcm-12-05574-s001.zip]

Archive with 1 entries (1 files):
- jcm-2579539-supplementary.pdf
